# Supplementary material for: Genome Organization and Comparative Evolutionary Mitochondriomics of Brown Planthopper, Nilaparvata lugens Biotype 4 Using Next Generation Sequencing (NGS)
Source: Life (Basel). 2022 Aug 23;12(9):1289. doi: 10.3390/life12091289 (PMC9506247; doi:10.3390/life12091289)
Supplement: Supplementary file 1 [file life-12-01289-s001.zip]

Archive with 1 entries (1 files):
- life-1837705-SI.pdf
